# Supplementary material for: Smoking cessation interventions and implementations across multiple settings in Japan: a scoping review and supplemental survey
Source: Implement Sci Commun. 2023 Nov 22;4:146. doi: 10.1186/s43058-023-00517-0 (PMC10666296; doi:10.1186/s43058-023-00517-0)
Supplement: Supplementary file 3 — Additional file 3. Table 1 with detail (English literature only). [file 43058_2023_517_MOESM3_ESM.xlsx]

## Sheet:  Table 1 with detail
Ref #	Author, year	Design	Population	Smoking cessation intervention setting	Matrix	Smoking cessation intervention	Health outcomes (only primary)	Smoking cessation implementation outcomes	Smoking cessation barriers/Facilitators	Smoking cessation implementation strategies	担当者
	Ito et al., 2006	Randomized trial	617 smokers from first-visit outpatients at one hospital	Clinical	I-4. Others	Feedback of genetic information regarding an L-myc polymorphism (marker for tumor prognosis with lung and possibly other types of cancers)	Abstinence at nine months Continuous abstinence New abstinence	Not applicable (NA)	NA	NA	今村
	Goto et al., 2011	Cross-sectional / discrete choice experiment	6,515 consumer monitors 616 current smokers (2006) 600 current smokers (2010)	NA	PH2-1. Smoke-free policies Public awareness about tobacco consumption risk and benefits of tobacco cessation	Price of cigarettes, Penalty with fine for smoking in public places, Overall mortality risk (relative risk of nonsmokers), Duration of bed rest caused by upper respiratory tract infection, Risk of lung cancer caused by secondhand smoking	Intention to quit or continue to smoke	NA	NA	NA	今村
	Taniguchi et al., 2019	Prospective cohort	77 human immunodeficiency virus (HIV)-positive male and 323 HIV-negative male with complications	Clinical (HIV-designated)	I-4. Behavioral counseling and cessation medication	Smoking cessation therapy (SCT) covered by the Japanese medical insurance system	Quit smoking for at least the previous two weeks, validation: Carbon Monoxide (CO)	NA	NA	NA	今村
	Nomura et al., 2019	Randomized trial	115 nicotine-dependent adults	Clinical	I-4. Web or internet-based intervention	An internet-based remote smoking cessation support program	Continuous abstinence from weeks 9 to 12	NA	NA	NA	今村
	Igarashi et al., 2016	Simulation	1,261 Japanese adults, who were current or former smokers at the time of the survey (June 2013), completed a web-based questionnaire	NA (simulation)	I-4. Behavioral counseling and cessation medication	1) Varenicline, 2) Nicotine Replacement Therapy (NRT) 3) Behavioral modification therapy (BMT) 4) Unassisted attempts	NA	NA	NA	NA	今村
	Igarashi et al., 2009	Simulation	39,098,100 men and 41,003,000 women aged betweeen 30 and 70	NA (simulation)	I-4. Behavioral counseling and cessation medication	Smoking-cessation counselling by a physician compared to use of varenicline	NA	NA	NA	NA	今村
	Otsu et al., 2012	Randomized trial	94 patients who went for follow-up visits to one Japanese clinic, which specialized in cardiovascular internal medicine, that were diagnosed with chronic heart failure (CHF)	Clinical	I-4. Behavioral counseling and cessation medication	A comprehensive educational program for CHF for six months, self-monitoring	Death due to CHF, hospital admission due to CHF, brain natriuretic peptide (BNP) data, New York Heart Association (NYHA) level, blood pressure, pressure pulse, weight and deteriorating symptoms related to CHF	NA	NA	NA	今村
	Fujioka et al., 2012	Descriptive	52 pregnant smokers in the first trimester of pregnancy	Clinical	I-4. Behavioral counseling and cessation medication	A 3 month e-learning cessation smoking-support program (ECP) 1) face-to-face support for their attempts to quit smoking at their regular obstetric health check-up. 2)the electronic component of the non-smoking education program 3) breath tested for their carbon monoxide levels	Achievement rate of non-smoking, validation: CO	NA	NA	NA	今村
	Hashimoto et al., 2015	Cross-sectional	612 directors of Japanese mental health hospitals	Clinical	PH2-4. Smoke-free policies	Smoking bans in mental health hospitals		Adoption: Prevalence of comprehensive smoking bans	<Relative advantage> ・Concerns that increase the incidence of surreptitious smoking, staff opposition ・Concern about incidence of smoking around hospital grounds ・Concern that introducing smoking ban would exacerbate patients’ psychiatric symptoms <Patient needs & resources> Staff opposition	NA	今村
	Lally, Robin M. et al., 2008	Cross-sectional survey	100 oncology nurses in Japan	Clinical	I-4. Others	Brief talk regarding smoking cessation with their patients who smoke	NA	NA	NA	NA	齋藤/今村
	Ohmi et al., 2013	Cross-sectional survey	56 teachers and office workers and 449 students in Nayoro City University	School	PH2-3. Smoke-free policies	A smoking policy that includes a total ban on smoking both indoors and outdoors on campus	The number of cigarettes smoked per day, years of smoking, items from the Fagerstrom Test for Nicotine Dependence (FTND), abstinence, intention to quit.	NA	NA	NA	今村
	Hotta et al., 2007	Prospective cohort	101 employees of Okayama University	School	I-2. Behavioral counseling and cessation medication Web or internet-based intervention	Intensive cessation programme delivered in a group format 1) nicotine patch therapy 2) internet mailing supports for the university employees 3) face-to-face discussion meetings 4) regular assessment about compliance, toxicity, and smoking status through these direct interviews	Abstinence rate from smoking	NA	NA	NA	今村
	Kadowaki et al., 2005	Prospective cohort	Male workers in a radiator manufacturing factory in Shiga - 202 baseline smokers were included in the analysis of the time period of health education - 170 baseline smokers were included in the analysis of the time period of environmental changes	Workplace	PH2-2. Smoke-free policies I-2.Behavioral counseling and cessation medication	A five-month intervention programme 1) individual advice 2) self-help materials 3) group sessions Environmental change 1) tax increase 2) indoor smoking ban	Smoking cessation rates at the end of each time period	NA	NA	NA	今村
	Taniguchi et al., 2018	Prospective cohort	488 smokers who visited these six smoking cessation clinics	Clinical	I-4. Behavioral counseling and cessation medication	Smoking cessation therapy (SCT) that consisted of five sessions	Self‐report of at least two weeks of smoking abstinence, validation: CO	NA	NA	NA	今村
	Tabuchi et al., 2017	Prospective cohort	1,320 smokers who initially visited these six smoking cessation clinics for the first time between October 2008 and May 2014 541 participants who succeeded in quitting smoking at the end of the intervention	Clinical	I-4. Behavioral counseling and cessation medication	Smoking cessation intervention five times with nurse counseling behavioural and practical counselling by nurse	Self-reported to having quit smoking for at least the previous two weeks at the end of the intervention, validation: CO	NA	NA	NA	今村
	Tabuchi et al., 2014	A pseudo cohort study using national cross-sections	Male public workers (n = 10, 143–12,791 in 2001, 7,922–9,188 in 2004, 8,416–8,972 in 2007, and 6,840–7,750 in 2010) Husbands of female non-smoking public workers (n = 1, 449–1,913 in 2001, 1,499–1,853 in 2004, 1,996–2,217 in 2007, and 1,994–2,174 in 2010)	Workplace	PH2-2. Smoke-free policies	Smoking ban in Japanese governments’ buildings 1) a complete workplace indoor smoking ban 2) a partial smoking ban	Current smoker prevalence	NA	NA	NA	今村
	Takagi et al., 2017	Randomized trial	126 patients who visited a smoking cessation clinic during the enrollment period (from December 2010 to September 2011)	Clinical	I-4. Behavioral counseling and cessation medication	・The standardized smoking cessation program (Visits 1–5 for 12 weeks) ・Service Level Agreement (SLA) assessment	Sustained abstinence at visit 5, validation: CO	NA	NA	NA	梶
	Li et al., 2019	Prospective cohort	153 patients attended smoking cessation outpatients of several hospitals or smoking cessation clinics	Clinical	I-4. Behavioral counseling and cessation medication	Financial smoking cessation treatment (SCT) program based on exhaled carbon monoxide (CO) Medication treatment consisting of varenicline behavioral counselling from physicians and nurses	At least four previous weeks of smoking abstinence at the end of the SCT program (12 weeks) by self-report, , verified by CO	NA	NA	NA	今村
	Haresaku et al., 2010	Prospective cohort	580 students in 2003 and 554 students in 2006	School	PH2-3. Public awareness about tobacco consumption risk and benefits of tobacco cessation	Tobacco curriculum 1) Contemporary civilisation 2) Environmental health 3) Public health dentistry and oral epidemiology 4) Preventive dentistry 5) Other activities	Smoking rate	NA	NA	NA	今村
	Katanoda et al., 2012	Simulation	Japanese male smokers aged 40–74 years (target population for simulation) size？	Health checkup center	I-4. Behavioral counseling and cessation medication	Brief intervention (BI) at health checkup facilities combined with encouraging pharmacotherapy utilization	Population quit rate	NA	NA	NA	梶/今村
	Kai et al., 2008	Cross-sectional	1,063 anaesthesiologists and thoracic surgeons	Clinical	I-4. Behavioral counseling and cessation medication	Asking patients if they smoke Advice to patients who smoke, about the health risk of smoking Advice to patients who smoke, to stop smoking perioperatively Advice to patients who smoke, to quit permanently Helping patients who smoke to stop smoking		NA	NA	NA	湯脇/今村
	Onda et al., 2019	Prospective cohort (Feasibility study)	Five smoking patients of 20 years or more who were taking medications such as antidiabetes drugs	Pharmacy	I-1.Behavioral counseling and cessation medication	Family pharmacist's Intervention for Nicotine Elimination [FINE] program: participating patients met with the pharmacists or talked to them on the phone five times at two- to four-week intervals and received personalized and structured brief smoking cessation advice.	Smoking rate, validation: CO	NA	NA	<E1.Conduct educational meetings> Lecture(120min) <E3.Conduct ongoing training> <E7.Make training dynamic> Provide training course including e-learning: self-learning (180-240 min), Lecture (120 min), Practice (120 min), Follow-up during the study (120 min)	今村
	Ino et al., 2015	Prospective cohort	1,520 grade 4 children in 30 elementary schools of the city	School	PH2-3. Public awareness about tobacco consumption risk and benefits of tobacco cessation I-3.Others (visit to pediatric clinic for evaluating secondhand smoke-related diseases)	Secondhand smoke screening (SSS) program 1) questionnaire survey 2) urinary cotinine concentration measurement 3) pamphlet to support parental smoking cessation 4) visit to pediatric clinic for evaluating secondhand smoke-related diseases	Parental smoking status (secondhand smoke of children), validation: urinary coninie concentration	NA	NA	NA	今村
	Hanioka et al., 2009	Randomized trial	56 individuals who were willing to quit smoking	Dental clinic	I-4. Behavioral counseling and cessation medication	Five visits of counseling sessions 1) set acquit date, 2) two major regimens to prevent relapse, consisting of behavioral and pharmaceutical approaches 3) self-help material and nicotine patches	3-, 6- and 12-month continuous abstinence rates, validation: salivary cotinine	NA	NA	NA	今村
	Suwa et al., 2018	Retrospective, observational study	87,329 male smokers who had medical checkup data in the database	Clinical	I-4. Behavioral counseling and cessation medication	Smoking cessation therapy (defined as those diagnosed as “nicotine dependence” (F17.2) under the International Classification of Diseases, 10th revision (ICD- 10))		NA	NA	NA	今村
	Masaki et al., 2019	Prospective cohort	55 patients with nicotine dependence	Clinical	PH1-4. Clinical practice guideline I-4. Short text message services, Web or internet-based intervention	A smartphone app of CureApp Smoking Cessation 1) diary of smoking cessation 2) messages and educational videos to help users quit smoking 3) Counseling chat sessions between the users and the artificial intelligence nurse 4) Advice for physicians	Self-reported continuous abstinence	NA	NA	NA	今村
	Katoh et al., 2020	Review	NA	School	PH2-1. Public awareness about tobacco consumption risk and benefits of tobacco cessation	Smoking prevention classes Provision of information about secondhand smoking prevention on shrine grounds	Smoking rate among Hamamatsu citizens	NA	NA	NA	今村
	Li et al., 2020	A nationwide cross-sectional study	521 public health nurses working in 431 health centers of municipalities and special wards across the country.	Health center	I-1. Behavioral counseling and cessation medication	Prenatal smoking cessation interventions based on the 5As model	NA	NA	NA	NA	梶
	Kato et al., 2020	Retrospective cohort	177 adult smokers participating in the ascure smoking cessation program in Japan from August 2017 to August 2018.	community? Private settings (not written)	I-1.Web or internet-based interventions	The ascure smoking cessation program （24-week completely remote, online program including six online sessions with the exclusive ascure smoking cession smartphone app.)	Abstinence during weeks 9-12 and weeks 21-24.	NA	NA	NA	梶
	Tomioka et al., 2019	Prospective cohort	813 patients with nicotine dependence participated in the program	Clinical	I-4. Behavioral counseling and cessation medication	standard "Kinengairai" intervention ・discussion with the attending physician ・received either transdermal nicotine patches or varenicline ・ returned 2, 4, 8, and 12 weeks after their baseline visit for follow-up and CO concentration was measured, and the attending physician and a nurse with experience in smoking cessation confirmed whether smoking cessation had continued	Abstinence between the 8-week and 12-week sessions	NA	NA	NA	梶
	Hirano et al., 2017	Cross-sectional online survey	798 eligible persons aged 20–69 years who smoked within the previous five years	NA	I-4.Behavioral counseling and cessation medication	Survey item: E-cigarette use Over the counter NRT Smoking cessation therapy for nicotine dependence- varenicline Others unassisted	Smoking cessation	NA	NA	NA	梶/今村
	Taniguchi et al., 2020	Prospective cohort	889 patients who gave written informed consent to receive Japanese SCT and who answered the Tobacco Craving Index (TCI) questionnaire in the first session of the SCT	Clinical	I-4. Behavioral counseling and cessation medication	Standard "Kinengairai" intervention Consists of a total of five sessions over 12 weeks. Patients receive smoking cessation treatment five times over 12 weeks: the first session and 2, 4, 8, and 12 weeks after the first session. Patients set a quit date one week after the first visit. At each session, patients receive medical treatment for smoking cessation by a physician for approximately 15 minu…	Abstinence according to the TCI grade at each session of Japanese SCT	NA	NA	NA	梶
	Michibayashi et al., 2018	Semi-structured interviews	12 public health nurses from nine local governments	Community	PH2-1. Tobacco control programs	・secondhand smoking prevention ・Smoking cessation support ・Prevention of smoking ・Promotion system （not written in detail)	NA	NA	NA	NA	梶
	Ojima et al., 2012	Cross-sectional	11,370 patients and 739 dentists	Dental clinic	PH2-4. Smoke-free policies	No intervention	Current smoking	NA	NA	NA	今村
	Yokoyama et al., 2014	Retrospective cohort	83 alcoholic men who were participating in an 11-week concurrent inpatient smoking cessation and alcohol abstinence program	Clinical	PH2-4:Smoke-free policies I-4: behavioral counseling and cessation medication	・non-smoking facility ・Varenicline prescription ・Lecture for smoking cessation ・No-smoking patrols ・cognitive-behavioral therapy		NA	NA	NA
	Knai et al., 2021	Prospective cohort	158 current tobacco users at a manufacturing company	Workplace	I-2. Behavioral counseling and cessation medication	Support email distribution Counselling Pharmacological support consisted of either nicotine replacement therapy or varenicline and was provided by a specialised physician according to the standard procedures for smoking cessation treatment	Self-reported abstinence of all types of nicotine-containing product use in August 2019	NA	NA	NA	湯脇
	Nakamura et al., 2013	Case study	155 workers who smoked	Workplace	I-2. Behavioral counseling and cessation medication	・Conducted a joint introductory face-to-face counselling session at the worksite clinic. ・Required to submit a diary on smoking cessation via email or inter-office mail once a week for a period of six months. ・Nicotine replacement therapy was offered to participants who desired to use it or if the physician considered this therapy would be beneficial after reference to the FTND scores and/or the …	Self-reported abstinence at 24 months	NA	NA	NA	梶
	Nakamura et al., 2018	Retrospective cohort (propensity score matching analysis)	47,745 Japanese smokers aged 40 to 74 years	Health center	I-1. Behavioral counseling and cessation medication	Active support ・face-to-face counseling for lifestyle modification ・followed by repeated counseling for at least three months	Self-reported abstinence at one year	NA	NA	NA	梶
	Tanaka et al., 2018	Prospective cohort (prospective, community-based longitudinal study)	106 chronic obstructive pulmonary disease (COPD) participants whose final analysis could be performed	Clinical	I-4. Behavioral counseling and cessation medication	・Follow-up checkup: once per year ・COPD classes (smoking cessation classes, health classes): four times per year ・Patient meetings: twice per year ・Preparation and displaying of medical posters ・Hosting of training workshops (guidance on methods for respiratory examinations; pulmonary rehabilitation): once per year ・Lectures and publications‡ (ongoing series); open lectures for city residents‡: o…	Questionnaires (Self-reported abstinence) at seven years	NA	NA	<E-1. Conduct educational meetings> ・Staff education: Hosting of training workshops (guidance on methods for respiratory examinations; pulmonary rehabilitation): once per year <D-1. Build a coalition> ・Establishment of medical systems (system of cooperation between hospitals and clinics) <F-2. Develop resource sharing agreements> ・Establishment of medical systems(System of cooperation between hos…	梶
	Taniguchi et al., 2011	Cross-sectional survey	2,215 nurses who were working in three cancer hospitals and three general hospitals.	Clinical	I-4. Others	Survey items: -Tobacco use assessment and documentation -Cessation advice -Assessment of readiness to quit -Individualized explanation of harmful effects of tobacco use -Making arrangements for smoking cessation class	NA	NA	NA	NA	梶
	Muto et al., 1996	Cross-sectional survey	232 occupational health personnel in the company	Workplace	PH2-2. Smoke-free policy	Survey item: -zoning of smoking areas -designation of smoking times -non-smoking meeting rooms -non-smoking offices -distribution of pamphlets -display of posters -Smoking cessation classes	NA	NA	NA	NA	梶
	Kadowaki et al., 2006	Retrospective cohort	251 male workers who were smokers and had received a smoking cessation intervention in 1997 in an occupational setting	Workplace	I-2. Behavioral counseling and cessation medication	(1)Face-to-face counseling session with a doctor (2)Smoking Cessation Declaration (3)Periodic visits to work stations by the doctor and an occupational nurse for encouragement and leaflet distribution, and group discussions. (4)A Smoking Cessation Marathon program (distributed a stamp sheet to each of the Smoking Cessation Marathon participants to let them confirm daily cessation)	Smoking cessation rates at 10, 18, 30, 42, 54, and 66 months after the initial intervention (self-reported)	NA	NA	NA	梶
	Takahashi et al., 2006	Prospective cohort (pilot study)	359 smokers who visited one of the respiratory divisions of three hospitals	Clinical	I-4. Others; (phase 1) requested to complete a brief questionnaire of 5As (phase 2) additional eight-page pamphlet under the intervention of a doctor’s interview	(1) In phase I, patients were requested to complete a brief questionnaire about the smoking behavior (ask) with a message to quit smoking (advice), intention to quit (assess), date of cessation if having the intention (assist), and acceptance of scheduled mail questionnaire (arrange). (2) In phase II, subsequent patients at the SSH were recruited to compare the effects of an additional eight-page…	Self-reported abstinence at three months (phase 1,2)	NA	NA	NA	梶
	Kitabayashi et al., 2006	Before-after study	256 patients who were treated for chronic schizophremia in a Japanease psychiatric hospital	Clinical	PH2-4. Smoke-free policies	Smoking prohibition within the institutional buliding of the psychiatric hospital	Smoking rate at three months (self-reported? Not written)	NA	NA	NA	梶
	Higashida et al., 2014	A prospective cohort study	420 pregnant women who attended prenatal examinations at five private clinics	Clinical	I-4. Others; Feedback of urinary cotinine test results	Urinary cotinine testing and disclosing to pregnant women at a subsequent prenatal examination	Percentages of urinary cotinine-positive subjects	NA	NA	NA	梶/湯脇
	Tanaka et al., 2006	Prospective cohort	1,017 smokers in the intervention group and 1,290 smokers in the control group	Workplace	I-2. Behavioral counseling and cessation medication PH2-2. Public awareness about tobacco consumption risk and benefits of tobacco cessation	(1)placing posters with information on smoking cessation at worksites, and placing information on stages of change in smoking cessation behavior on worksite websites and in worksite newsletters (2)conducting a six-week worksite smoking cessation campaign that consisted of <1> delivery of five brochures on the stages of change in smoking cessation behavior; <2> four short-term counseling sessions …	Self-reported abstinence at 36 months	NA	NA	<E-6. Distribute educational materials> materials and technical support provided by our research group	梶
	Shinmura et al., 2008	Cross-sectional survey	793 municipal health promotion divisions	Community	PH2-1. Smoke-free policy I-1. behavioral counseling and cessation medication	Survey item: -smoking cessation support programs -programs by medical institutions -separation of smoking areas in municipal facilities -total smoking bans in municipal facilities -prohibiting smoking on streets or littering -publicized the names of non-smoking or smoke-free restaurants	NA	NA	NA	NA	梶
	Kadowaki et al., 2000	Randomized trial	263 male smokers in a radiator manufacturing factory	Workplace	I-2. Behavioral counseling and cessation medication	(1)Face-to-face counseling session with a doctor (2)Smoking Cessation Declaration (3)Periodic visits to work stations by the doctor and an occupational nurse for encouragement and leaflet distribution, and group discussions. (4)A Smoking Cessation Marathon program (distributed a stamp sheet to each of the Smoking Cessation Marathon participants to let him confirm daily cessation)	Self-reporting of quitting for more than one month	NA	NA	NA	梶
	Kano et al., 2007	Prospective cohort (not written)	・61 smokers out of municipal government employees ・46 smokers (employees and students) on a medical campus (Tsurumai Campus) of Nagoya University	Workplace	I-2. Others; genotype notification	Genotype notification	Questionnaires (stage of smokers concerning smoking cessation) at three months after the enrollment	NA	NA	NA	梶
	Kinoshita et al., 2004	Before-after study	4,221 applicants of three consecutive programs named “STOP SMOKING” CONTEST conducted in 1998, 1999, and 2000	Health checkup center	I-4. Behavioral counseling and cessation medication	(1)Distribution of educational materials (contest )(2)Instructions, self-help book, small readings showing smoking problems (3)Submission of reports on smoking cessation, assignment reports on re-smoking prevention (4)Rewards (products) for successful quitters		NA	NA	NA
	Shimizu et al., 2013	Case study	24 smoking patients who comprise conditions for insurance coverage of smoking cessation treatment	Clinical	I-4. Behavioral counseling and cessation medication	standard "Kinengairai" intervention Counseling (smoking cessation status, withdrawal symptoms), measurement of exhaled carbon monoxide concentration, prescription and explanation of smoking cessation medication (varenicline). In principle, patients are seen five times during a 12-week period as an outpatient.	No desire to smoke and no evidence of smoking again at 12 weeks (self-reported? Not written)	NA	NA	NA	梶
	Hishida et al., 2010	Prospective cohort	562 employees of a bank, who answered that they were a smoker in a questionnaire used for annual health checkups at the workplace	Workplace	PH1-2. Others; Genotype notification	Genotype notification	Questionnaires (stage of smokers concerning smoking cessation) at three months after the enrollment	NA	NA	NA	梶
	Suzuki et al., 2006	Prospective cohort	528 smokers who attempted to stop smoking by participating in smoking cessation programs and whose smoking status was comfirmed at the one-year follow-up	Health center	I-1. Behavioral counseling and cessation medication	Participants were provided with free nicotine patches and referred to medical clinics for follow-up	Self-reported smoking abstinence at the one-year follow-up	NA	NA	NA	湯脇
	Iida et al., 2008	Cross-sectional	1,968 preoperative patients	Clinical	PH2-4. Smoke-free policies	Smoke-free policy	Self-reported smoking status	NA	NA	NA	湯脇
	Lee et al., 2003	Cross-sectional	142 occupational physicians at 142 worksites	Workplace	PH2-2. Smoke-free policies I-2. Behavioral counseling and cessation medication	Survey items: -Message promoting smoking cessation -Rules on smoking -Smoking cessation program -No vending machine of cigarette -Privilege for non-smoker	NA	NA	NA	NA	湯脇
	Shinmura et al., 2004	Cross-sectional	2,570 health promotinon divisions of municipalities	Community	PH2-1. Smoke-free policies I-2. Behavioral counseling and cessation medication	Survey items: -Partial/complete prohibition of smoking in building -Supporting program on smoking cessation -Non-smoking time -Education activities for secondhand smoking prevention -Interaction with the media to spread education and awareness on smoking control program	NA	NA	NA	NA	湯脇
	Hamajima et al., 2004	Prospective cohort	107 municipal government employees, 58 young smokers employed in the previous year and 49 smokers with more than 45 pack-years, who were invited to educational sessions against smoking	Workplace	I-2. Others; Announcement of genotype relating to disease susceptibility of smoking	Announcement of genotype relating to disease susceptibility of smoking	Self-reported abstinence three months after the announcement	NA	NA	NA	湯脇
	Utsunomiya et al., 2003	Cross-sectional	315 workplaces (57,051 males and 19,818 females)	Workplace	PH2-2. Smoke-free policies I-2. Behavioral counseling and cessation medication	Survey items: -Restriction of smoking area and/or time -Use of educational materials -Lecture on the hazard of smoking -Award for workers who successfully stopped smoking -Tobacco sales in the workplace -Individual consultation for smokers -Cessation support programs for smokers	Self-reported smoking prevalance	NA	NA	NA	湯脇
	Hamajima et al., 2006	Prospective cohort	101 annual health checkup examinees run by a rural local government in Hokkaido	Health checkup center	PH1-1. Others; Genotype announcement	Genotype announcement	Self-reported abstinence at one year after the announcement	NA	NA	NA	湯脇
	Suzukic et al., 2012	Cross-sectional	43 local government in Osaka prefecture	Community	PH2-2. Smoke-free policies I-2. Behavioral counseling and cessation medication	Survey items -secondhand smoking prevention -Smoking cessation program at community health program -Supporting program for smoking cessation -Access for smoking cessation thrapy -Education for smoking prevention and setting up committee for smoking prevention -Access to tobacco sales	NA	NA	NA	NA	湯脇
	Tamura et al., 2012	Cross-sectional	683 subjects visited the Daiko Medical Center from June 2004 to March 2011 (of these, 43 smokers sought smoking cessation support)	Clinical	I-4. Others; a nicotine patch or genotyping related to their susceptibility to carcinogens	A nicotine patch or genotyping related to their susceptibility to carcinogens	Self-reported smoking abstinence at three months after first visit	NA	NA	NA	湯脇
	Tobari et al., 2010	Randomized trial	Patients with hypertension in the age range of 40-79 years who visited the Miho Medical Clinic between April 2007 and June 2007.	Clinical	I-4. Others; counseling and goal setting	Monthly pharmacist counseling and setting individual goals of lifestyle modification	Self-reported smoking status at six months	NA	NA	NA	湯脇
	Nagao et al., 2022	Nonrandomized prospective cohort	Current smokers (aged ≥20 years) with an oral potentially malignant disorder or periodontitis and those seeking dental implants.	Clinical	I-4. Behavioral counseling and cessation medication	Tobacco cessation advice Counselling Nicotine replacement therapy	Tobacco abstinence rate at 3, 6, and 12 months evaluated by self-reports and comfirmed by biochemical validation	NA	NA	NA	湯脇
	Tomioka et al., 2014	Prospective cohort	277 consecutive patients who participated in the three-month smoking cessation programme	Clinical	I-4. Behavioral counseling and cessation medication	Smoking cessation treatment programme	Health-related quality of life at the end of the three-month smoking cessation programme	NA	NA	NA	湯脇/梶
	Fujita et al., 2020	Retrospective cohort	3,657 subjects who had quit smoking with varenicline or no pharmacotherapy	Clinical	I-4. Behavioral counseling and cessation medication	Standard "Kinengairai" intervention	Maintenance of smoking cessation for one and two years based on the questionnaire of health examination	NA	NA	NA	湯脇
	Kadowaki et al., 2004	Controlled before-after study	1,450 employees in a chemical plant in Hyogo	Workplace	I-2. Behavioral counseling and cessation medication	One group session, followed by correspondence by postal or in-house mail	Not smoked for more than four weeks, smoking prevalence	NA	NA	<E-6. Distribute educational materials> Training for medical students as a provider	湯脇/今村
	Saito et al., 2010	Cross-sectional	93 health professionals (dentist, dental hygienist, and medical)	Clinical	I-4,Others;Advice to quit	Survey items -Asking smoking status -Advice to quit -Assess willingness to make a quitting attempt -Assist in quitting attempt	NA	NA	NA	NA	湯脇
	Isse et al., 2021	Prospective cohort	Three patients in the smoking cessation treatment, aged 20-69 years	Clinical	I-4. Web or internet-based intervention	Closed Facebook group: Staff members were expected to help patients who struggled with the temptation to smoke by using several communication methods such as reflective listening to show attention to the participants by responding to posted messages and confirming understanding of participants’ ideas, and by showing empathy. Successful abstainers were encouraged to support others by offering advi…	Self-reported maintenace of smoking cessation for one year	NA	NA	NA	湯脇
	Igarashi et al., 2016	Simulation study	NA	Clinicals	I-4. Behavioral counseling and cessation medication	Varenicline, NRT, BMT	NA	NA	NA	NA	長澤
	Hanioka et al., 2010	Randomized trial	Smokers at dental clinics (n=56)	Clinicals	I-4. Behavioral counseling and cessation medication	Intensive intervention of five counseling sessions, including an additional nicotine replacement regimen	Self-reported smoking cessation	NA	NA	NA	長澤
	Dohi et al., 2007	Before-after study	1,983 inpatients undergoing surgery who had an arterial puncture or an arterial line in place for collection of arterial blood samples in the operating room.	Clinical	PH2-4. Smoke-free policies	Smoke-free policy	Blood carboxyhemoglobin concentration	NA	NA	NA	湯脇
	Hanioka et al., 2007	Non-randomized trial	797 smoking patients aged 20 or older, who agreed to participate	Clinical	I-4. Others; brief explanation regarding dental events relevant to smoking, employing color charts and reminder cards	Brief explanation regarding dental events relevant to smoking, employing color charts and reminder cards	The level of changes in smoking behavior	NA	NA	NA	湯脇
	Hanioka et al., 2010	Randomized trial	56 patients in dental clinics who had the willingness to stop smoking within one month	Clinical	I-4. Behavioral counseling and cessation medication	At the first visit: setting a quit date, providing self-help material and nicotine patches for six weeks with information regarding nicotine gum At first visit and following visit (two, four, eight weeks, and three months after quit date): counseling	Self-reported smoking cessation after 3, 6, and 12 months after first visit, with level of cotinine in saliva	NA	NA	<E-6. Distribute educational materials> Dentists and dental hygienists in 30 dental clinics participated in a 3-hour training course of intensive smoking-cessation intervention	湯脇
	Hashimoto et al., 2020	Prospective observational registry	NA	Clinical	I-4. Behavioral counseling and cessation medication	Smoking cessation program	Smoking status (8, 12 weeks)	NA	NA	NA	長澤
	Watanabe et al., 2016	Before-after study	NA	Clinical	I-1. Behavioral counseling and cessation medication	Smoking cessation treatment + pharmacotherapy management Five standard smoking cessation treatments ∙ Consultation support from community pharmacist (after 3-10 days of smoking cessation) ∙ Dealing with side effects Handbook of smoking cessation medications (information and recent diary)	Smoking cessation rate at 12 weeks	NA	NA	<E-3. Conduct ongoing training> Four training sessions for pharmcists for acquiring the contents of the protocol to ensure their knowledge and skills, and their responsibility for implementing the drug therapy in collaboration with physicians	齋藤
	Nishina et al., 2015	Intervention study	NA	Clinical	I-4. Behavioral counseling and cessation medication AND dental examination	Smoking cessation program (five visits/12 weeks) and 2 follow-ups (at four and six months) Dental examination was provided during these six months	Smoking abstinence (four weeks, four months, and six months)	NA	NA	NA	長澤
	Higashida et al. ,2014	Prospective cohort study	NA	Clinical	I-4. Others; Urinary cotinine testing	Urinary cotinine testing and a questionnaire survey regarding smoking status, and poster/leaflet on smoking cessation	Urinary cotinine level	NA	NA	NA	長澤
	Ota et al., 2005	Controlled before-after study	88 volunteer smokers who aimed to quit smoking and completed the Quit Smoking Marathon (QSM) program	Internet	I-1. Web or internet-based intervention	A one-month smoking cessation program, which consisted of a home page on the world wide web, a mailing list, and daily guidance e-mails from the conductor.	Self-reported smoking status six months and one year after the QSM ended.	NA	NA	NA	能城
	Nakamura et al., 2004	Intervention study	NA	Workplace	I-2. Behavioral counseling and cessation medication	Counselling according to smoking cessation stage at 0, 1, 2, 4 and 6 months	Smoking cessation rate at 6 months	NA	NA	NA	加藤
	Muto et al., 1998	Intervention study (quasi-experimental study)	NA	Workplace	I-2. Behavioral counseling and cessation medication	"SOMKEBUSTERS" program based on six self-help guide	Abstinence at two weeks, four weeks, two months, three months, six months, and one year (self-reports)	NA	NA	NA	梶
	Kawakami et al., 1997	Cross-sectional	NA	Clinical	I-4,Others;Advice to quit	Advice on smoking cessation (asking about smoking status, giving advice on cessation, explaining the need for smoking cessation interventions).	NA	NA	NA	NA	梶
	Masaki et al., 2020	Randomized trial	584 eligible paticipants (1)diagnosed with nicotine dependence (2) smoking history of pack-years>= 10 (3)intended to quit smoking immediately (4) agreed to participate in a smoking cessation treatment program with written informed consent (5)could use a smartphone without difficulty	Community	I-1. Web or internet-based interventions	The intervention group used the CureApp Smoking Cessation (CASC) system, and the control group used the control app, each for 24 weeks, in addition to a 12-week standard smoking cessation treatment.	biochemically validated CAR (Continuous abstinence rate )(*) from weeks 9 to 24 *(1) the self-reporting of continuous abstinence and (2) an exhaled CO concentration <=10 ppm, measured by medical staff at each clinic visit.)	NA	NA	NA	梶
	Miura et al., 1998	Intervention study	789 students (smokers and non-smokers)	School	PH2-3. Public awareness about tobacco consumption risk and benefits of tobacco cessation	Smoking cessation education (video and lectures)	Smoking cessation rate at 3 weeks	NA	NA	NA	齋藤
	Onda et al., 2021	Cluster-randomized controlled trial	Smokers recruited at 11 pharmacies (n=24)	Community pharmacy	I-1. Behavioral counseling and cessation medication	Family pharmacist's Intervention for Nicotine Elimination [FINE] program: participating patients met with the pharmacists or talked to them on the phone five times at two- to four-week intervals and received personalized and structured brief smoking cessation advice.	The percentage of participants who had quit smoking at the end of the three-month follow-up period (three-month quit rate)	NA	NA	NA	湯脇
	Nagao et al., 2021	Prospective cohort	Current smokers with oral potentially malignant disorders (OPMDs), periodontitis, or those needing a dental implant (n=74)	Outpatient dental clinics	I-4. Behavioral counseling and cessation medication	(i) smoking cessation methods (ii) assistance with smoking cessation, a solution strategy during smoking cessation, and use of nicotine replacement therapy (NRT) products (iii) brief instructions on smoking cessation (iv) components of follow-up (counselling during smoking cessation, positive reinforcement for maintaining smoking cessation, and risk of relapse) (v) clinic attendance time required…	Tobacco abstinence rate at 3, 6, and 12 months	NA	NA	NA	湯脇
	Mizuno et al., 2021	Before-after study	1,502 on-staff oncology nurses who were providing direct patient care in the adult population	Clinicals	PH1-4. Training or awareness program to health workers	Tobacco dependence interventions in cancer care practice	NA	NA	NA	NA	梶
	Sezai et al., 2022	Cross-sectional	682 nursing professionals (public health nurses, midwives, nurse practitioners, and practical nurses) participated in smoking cessation support (SCS) workshops that were held specifically for nursing professionals in 13 prefectures of Japan by the prefectural nursing associations.	Clinicals or community	I-4. Behavioral counseling and cessation medication	Smoking cessation support	NA	NA	NA	NA	梶
	Fujita et al., 2021	Retrospective cohort study	People (N = 3,635) who quit smoking and completed health examinations every fiscal year from 2012 to 2015.	Clinical	I-4. Behavioral counseling and cessation medication	Varenicline for smoking cessation	Abstinence at one year and two years	NA	NA	NA	梶
	Taniguchi et al., 2022	Before-after study	628 nurses participated in the program.	Health or prevention workplace or medical workplace	PH1-4. Training or awareness program to health worker	Six-hour smoking cessation educational program	NA	NA	NA	NA	梶
	Mochizuki et al., 2004	Randomized trial	Smokers who visited pharmacies to buy Nicorette (n=28)	Community pharmacy	I-1. Behavioral counseling and cessation medication	Issuance of smoking cessation notes. Clarification of motivation to quit smoking Exchange of smoking cessation declarations Advice on withdrawal symptoms Regular advice and encouragement by telephone (1, 3, 8 weeks and 3 months after quitting smoking)	Self-reported smoking cessation rate	NA	NA	NA	湯脇
