# Supplementary material for: Smoking cessation interventions and implementations across multiple settings in Japan: a scoping review and supplemental survey
Source: Implement Sci Commun. 2023 Nov 22;4:146. doi: 10.1186/s43058-023-00517-0 (PMC10666296; doi:10.1186/s43058-023-00517-0)
Supplement: Supplementary file 4 — Additional file 4. Table 3 with detail. [file 43058_2023_517_MOESM4_ESM.xlsx]

## Sheet: Table 3 with detail
Barriers
ITV Level ITV Components	1. Intervention characteristics		2. Outer setting		3. Inner setting		4. Individual characteristics		5. Process			6/7更新済（ref番号）
	CFIR constructs	Detailed description	CFIR constructs	Detailed description	CFIR constructs	Detailed description	CFIR constructs	Detailed description	CFIR constructs	Detailed description
Approach to population
Smoke-free policies	Relative advantage <Clinical> [46]†	Concerns that increase the incidence of surreptitious smoking, staff opposition Concern about incidence of smoking around Clinical grounds Concern that introducing smoking ban would exacerbate patients’ psychiatric symptoms <Clinical> [46]†	Patient needs & resources <Clinical> [46]†	Staff opposition <Clinical> [46]†			Knowledge & beliefs about the intervention <Clinical>[71†]	Not sufficiently educated on smoking related issues <Clinical>[71†]
			External policy & incentive <Clinical>[71†]	Not guaranteed by reimbursement <Clinical>[71†]
Approach to individual adults
Behavioral counseling and cessation medication			Patient needs and resources <Clinical>[70†, 71†, 72†]	Low willingness of patients to quit smoking, smoking cessation is a stress reliever for patients.<Clinical>[70†] Patient refuses support from the outset <Clinical>[71†] No patients in need of smoking interventions <Hosptail>[72†]	Compatibility <Clinical>[70†, 71†]	Nurses' lots of workload, lack of time and manpower <Clinical>[70†] Time-consuming <Clinical>[71†]	Knowledge & beliefs about the intervention <Clinical>[66†, 70†, 71†, 72†]	Positive attitude for the smoking (measured by the Kano Test for Social Nicotine Dependence KTSND)<Clinical>[66†] Insufficient knowledge and skills of nurses <Clinical>[70†] Not sufficiently educated on smoking related issues <Clinical>[71†] Not knowing how to intervene <Clinical>[72†]
			External policy & incentive <Clinical>[71†]	Not covered by reimbursement<Clinical>[71†]	Available resources <Clinical>[65†, 69†, 70†, 71†, 72†]	A lack of time to perform counselling<Clinical>[65†, 72†] Busy with dental treatment and does not have sufficient time<Clinical>[69†] Nurses' lots of workload, lack of time and manpower <Clinical>[70†] Time-consuming <Clinical>[71†]	Self-efficacy <Clinical>[70†]	Self-efficacy in supporting smoking cessation <Clinical>[70†]
							Other personal attributes <Community>[66†, 70]	・experience years(more than 16 years) ・ability (research utilization competency) ・social influence (professional development competency)<Community>[66†] Smoking behaviour of nurses themselves <Clinical>[70†]
Facilitators
ITV Level ITV Components	1. Intervention characteristics		2. Outer setting		3. Inner setting		4. Individual characteristics		5. Process
	CFIR constructs	Detailed description	CFIR constructs	Detailed description	CFIR constructs	Detailed description	CFIR constructs	Detailed description	CFIR constructs	Detailed description
Approach to population
Smoke-free policies	Evidence strength & quality <Workplace>[27,28]	The measures seemed to be effective <Workplace>[27,28]	Cosmopolitanism<Workplace, School> [73]	Cooperation with health centers (database, training, promotion activities, and manpower for promotion) <Workplace, School>[73]	Relative priority<Commnity> [68†] <Workplace>[27,28]	Prioritized as an important measure <Community>[68†] ・Because health management is positioned as a corporate strategy ・To control employee health care costs ・To make the company attractive to applicants for employment /To secure excellent human resources ・To keep current employees working as long and as healthy as possible <Workplace>[27,28]	Knowledge & beliefs about the intervention <Community>[67†]	Attitudes (a partnership-oriented stance; enthusiasm for evidence-based goals; and commitment to developing expertise and roles)<Community>[67†]	Formally appointed internal implementation leaders <Workplace, School> [73]	Assignment of dedicated tobacco control staff (e.g., public health nurses, doctors) <Workplace, School> [73]
			Patient needs & resources <Workplace>[27,28]	・To address the issue of passive smoking among employees ・Due to the relatively high smoking rate among employees ・Due to requests from employees regarding measures to support smoking cessation <Workplace>[27,28]
			External policy & incentive <Community>[27,28]	・To obtain health management certification from the METI ・There were some benefits or rewards for doing health promotion <Community>[27,28]
Public awareness about tobacco consumption risk and benefits of tobacco cessation	Evidence strength & quality <Community>[27,28]	The measures seemed to be effective. <Community>[27,28]	Cosmopolitanism <Workplace, School> [73]	Cooperation with health centers (database, training, promotion activities, and manpower for promotion) <Workplace, School> [73]	Relative priority <Workplace>[27,28] <Community> [27,28]	・Because health management is positioned as a corporate strategy ・To control employee health care costs ・To make the company attractive to applicants for employment /To secure excellent human resources ・To keep current employees working as long and as healthy as possible <Workplace>[27,28] <Community> [27,28]	Knowledge & beliefs about the intervention <Community>[67†]	Attitudes (a partnership-oriented stance; enthusiasm for evidence-based goals; and commitment to developing expertise and roles. )<Community>[67†]	Formally appointed internal implementation leaders<Workplace, School>[73]	Assignment of dedicated tobacco control staff (e.g., public health nurses, doctors) <Workplace, School> [73]
	Cost <Community>[27,28]	They were feasible to implement in terms of cost. <Community>[27,28]	Patient needs & resources <Workplace>[27,28]	・To address the issue of passive smoking among employees ・Due to the relatively high smoking rate among employees ・Due to requests from employees regarding measures to support smoking cessation <Workplace>[27,28]			Individual stage of change <Community> [67†]	Motives (strong motivation; unwavering determination to remove barriers; strong drive to achieve) <Community>[67†]
			External policy & incentive <Community>[27,28]	・To obtain health management certification from the METI ・There were some benefits or rewards for doing health promotion <Community>[27,28]			Other personal attributes <Community>[67†]	Skills (e.g., advocacy, evaluating and improving the quality, expanding activities, and coordinating and negotiating) <Community>[67†]
Approach to individual adults
Behavioral counseling and cessation medication	Evidence strength & quality <Workplace>[27,28] <Community>[27,28]	The measures seemed to be effective. <Workplace>[27,28] <Community>[27,28]	Patient needs & resources <Workplace>[27,28]	・To address the issue of passive smoking among employees ・Due to the relatively high smoking rate among employees ・Due to requests from employees regarding measures to support smoking cessation <Workplace>[27,28]	Relative priority <Community>[68†][27,28] <Workplace>[27,28]	Prioritized as the important measure <Community> [68†] ・Because health management is positioned as a corporate strategy ・To control employee health care costs ・To make the company attractive to applicants for employment /To secure excellent human resources ・To keep current employees working as long and as healthy as possible <Workplace>[27,28] <Community> [27,28]	Knowledge & beliefs about the intervention <Clinical>[63†, 64†]<Community>[67†]	smoking cessation support (SCS) perceived importance, and beliefs <Clinical>[63†] Knowledge required to implement smoking cessation<Clinical>[64†] Attitudes (a partnership oriented stance; enthusiasm for evidence-based goals; and commitment to developing expertise and roles. )<Community>[67†]
	Cost <Community>[27,28]	They were feasible to implement in terms of cost. <Community>[27,28]			Access to knowledge & information <Community>[66†]	The experience of smoking cessation intervention training after becoming a public health nurse <Community> [66†]	Self-efficacy<Clinical>[64†]<Community> [66†]	smoking cessation support (SCS) self-efficacy <Clinical>[64†] ・Self-efficacy ・professional development competency <Community> [66†]
							Individual stage of change <Community>[67†]	Motives (strong motivation; unwavering determination to remove barriers; and strong drive to achieve)<Community>[67†]
							Other personal attributes<Community> [67†]	Skills (e.g., advocacy, evaluating and improving the quality, expanding activities, and coordinating and negotiating)<Community>[67†]
Web or internet-based intervention	Evidence strength & quality <Workplace>[27,28]	The measures seemed to be effective. <Workplace>[27,28]	Patient needs & resources <Workplace>[27,28]	・To address the issue of passive smoking among employees ・Due to the relatively high smoking rate among employees ・Due to requests from employees regarding measures to support smoking cessation <Workplace>[27,28]	Relative priority <Workplace>[27,28]	・Because health management is positioned as a corporate strategy ・To control employee health care costs ・To make the company attractive to applicants for employment /To secure excellent human resources ・To keep current employees working as long and as healthy as possible <Workplace>[27,28]
†: original research
