# Supplementary material for: Smoking cessation interventions and implementations across multiple settings in Japan: a scoping review and supplemental survey
Source: Implement Sci Commun. 2023 Nov 22;4:146. doi: 10.1186/s43058-023-00517-0 (PMC10666296; doi:10.1186/s43058-023-00517-0)
Supplement: Supplementary file 5 — Additional file 5. Table 4 with detail. [file 43058_2023_517_MOESM5_ESM.xlsx]

## Sheet: Table4 with detail
Implementation strategies (ERIC)
ERIC Level ITV Components	A. Use evaluative and iterative strategies		B. Provide interactive assistance		C. Adapt and tailor to context		D. Develop stakeholder interrelationships		E. Train and educate stakeholders		F. Support clinicians		G. Engage consumers		H. Utilize financial strategies		I. Change infrastructure
Approach to population
Smoke-free policies	A-7. Develop and organize quality monitoring systems <Workplace>[88†] A-9. Stage implementation scale up <Workplace>[88†]	・Site patrols <Workplace>[88†] ・Phased implementation <Workplace>[88†]			C-2.Tailor strategies <Workplace>[27,28]	・Measures were implemented in accordance with the culture and climate of the company ・Measures were implemented in accordance with employees' requests <Workplace>[27,28]	D-1. Build a coalition<Clinical>[88†, 89†] <Community>[27,28] D-12. Organize clinician implementation team meetings <Workplace>[89†]<Clinical」>[91†]	・Requests for cooperation from taxis <Workplace>[88†] ・Cooperation with health insurance associations <Workplace>[89†] ・Instructions from a health worker, industrial physician, or other specialist ・In cooperation with other groups and organizations<Community>[27,28] ・Establish new department for secondhand smoke prevention. <Workplace>[89†] ・Establish smoke-free promotion committee.<Clinical」>[91…	E-1. Conduct educational meetings <Workplace>[88†, 89†, 97]<Workplace>[27,28] E-3. Conduct ongoing training <Workplace>[27,28] E-4. Create a learning collaborative <Workplace>[97] E-5. Develop educational materials <Clinical>[95] E-6. Distribute educational materials<Workplace>[88†]	・Smoking cessation education<Workplace>[88†] ・Education for management <Workplace>[89†] ・Education for the person in charge <Workplace>[97] ・Provided the president and other management with scientifically based (evidence-based) information on health promotion and smoking ・Provided employees with scientifically based (evidence-based) information on health promotion and smoking <Workplace>[27,28] ・…			G-3. Involve patients/consumers and family members <Clinical」>[91†] G-5. Use mass media <Workplace>[27,28]	・All employees participate in patrols as part of anti-smoking month <Clinical」>[91†] ・Use of social networking sites (including in-house only), e-mail, bulletin boards, handouts, etc. to boost anti-smoking measures and support for smoking cessation <Workplace>[27,28]	H-2.Alter incentive/allowance structures <Workplace>[88†]	・Provision of free nicotine patches <Workplace>[88†]
Public awareness about tobacco consumption risk and benefits of tobacco cessation	A-4.Conduct a local needs assessment <Community>[27,28]	・Survey the needs of smokers and/or nonsmokers ・Survey the participants about their impressions during and after the project implementation <Community>[27,28]					D-1. Build a coalition <Community>[27,28]	・Consult with or ask for instructions from a health worker, industrial physician, or other specialist ・In cooperation with other groups and organizations<Community>[27,28]	E-1. Conduct educational meetings <Community>[56]<Workplace>[27,28] <Community>[27,28] E-3. Conduct ongoing training <Community>[56]<Workplace>[27,28] E-5. Develop educational materials <Community>[56] E-6. Distribute educational materials <worksite>[76†]	・Educational meeting for implementers of cessation support <Community>[56] ・Provided the president and other management with scientifically based (evidence-based) information on health promotion and smoking ・Provided employees with scientifically based (evidence-based) information on health promotion and smoking <Workplace>[27,28] ・Provided scientific evidence (evidence-based information) on heal…			G-5. Use mass media <Workplace>[27,28] <Community>[27,28]	・Use of social networking sites (including in-house only), e-mail, bulletin boards, handouts, etc. to boost anti-smoking measures and support for smoking cessation <Workplace>[27,28] <Community>[27,28]
Approach for individual adults
Behavioral counseling and cessation medication	A-4. Conduct a local needs assessment <Community>[27,28] A-6. Develop and implement tools for quality monitoring<Clinical>[85†]	・Survey the needs of smokers and/or nonsmokers ・ Survey the participants about their impressions during and after the project implementation <Community>[27,28] ・Establish the procedure for smoking cessation treatment on the basis of the standard procedure manual <Clinical>[85†]			C-2.Tailor strategies <Clinical>[81†] <Workplace>[27,28]	・Creating pre-operative smoking cessation support flow diagram to clarify roles and ensure coordination<Clinical>[81†] ・Measures were implemented in accordance with the culture and climate of the company ・Measures were implemented in accordance with employees' requests <Workplace>[27,28]	D-1. Build a coalition <Clinical>[75†]<Community>[27,28]	・Establishment of medical systems (system of cooperation between Clinicals and clinics) <Clinical>[75†] ・Consult with or ask for instructions from a health worker, industrial physician, or other specialists ・In cooperation with other groups and organizations <Community>[27,28]	E-1. Conduct educational meetings <Clinical>[74†, 75†, 81, 98] <Workplace>[94, 97]<Workplace>[27,28] <Community>[27,28] E-3. Conduct ongoing training<Clinical>[74, 82]<Community>[79†]<Workplace>[27,28] E-4. Create a learning collaborative <Workplace>[97] E-5. Develop educational materials<Clinical>[81†, 90†, 93†] E-6. Distribute educational materials <Workplace>[76†, 77†]<Clinical>[78†, 98] E-7.M…	・Provide training course including e-learning: self-learning (180-240 min), Practice (120 min), Follow-up during the study (120 min) <Clinical>[74†] ・Training workshops for guidance on methods for respiratory examinations; pulmonary rehabilitation<Clinical>[75†] ・Conducting educational meeting to improve the level of cessation support skills of outpatient nurses<Clinical>[81†, 98] ・Lectures on as…	F-1. Create new clinical teams <Clinical>[87†] F-2.Develop resource sharing agreements<Clinical>[75†]	・Create a smoking cessation support team and assign roles according to their expertise.<Clinical>[87†] ・Establishment of medical systems(System of cooperation between Clinicals and clinics to refer COPD check-up and diagnosis results)<Clinical>[75†]	G-2. Intervene with patients/consumers to enhance uptake and adherence<Workplace>[80†] <Clinical>[83†, 92†, 93]<Community>[96] G-3. Involve patients/consumers and family members <Workplace>[80†] G-5. Use mass media <Workplace>[27,28] <Community>[27,28]	・Rewards for success, including supporters ・Started smoking cessation at the same time<Workplace>[80†] ・Mail comments related smoking cessation support with the results of the health check-up ・Set smoking cessation support corner ・Hand out smoking cessation support pamphlet during the doctor visit. <Clinical>[83†] ・Group counseling program <Clinical>[92†] ・Dedicated telephone line for consultatio…	H-2. Alter incentive/allowance structures<Workplace>[80†, 86†, 89†] <Clinical>[92†]	・Rewards for success, including supporters <Workplace>[80†] ・Provision of free nicotine patches <Workplace>[86†] ・Free medical fees, rewards for successful smoking cessation<Workplace>[89†] ・Provide a certificate of cessation success<Clinical>[92†]	I-4. Change record systems<Workplace>[84] <Clinical>[99] I-7. Mandate change <Clinical>[99]	・Introduction of clinical paths and explanation tools to standardise smoking cessation guidance.<Workplace>[84†] ・Add an item to check smokers' intention to quit in the PCR report to the national uniform health centre.<Clinical>[99†] ・Encourage physician the implementation of smoking cessation support through the Medical Association.<Clinical>[99†]
Web or internet-based intervention					C-2.Tailor strategies <Workplace>[27,28]	・Measures were implemented in accordance with the culture and climate of the company ・Measures were implemented in accordance with employees' requests <Workplace>[27,28]			E-1. Conduct educational meetings <Workplace>[27,28] E-3. Conduct ongoing training<Workplace>[27,28]	・Provided the employer and other management with scientifically based (evidence-based) information on health promotion and smoking cessation ・Provided employees with scientifically based (evidence-based) information on health promotion and smoking cessation <Workplace>[27,28] ・Personnel in charge attended workshops and study groups on health promotion and smoking <Workplace>[27,28]			G-4.Prepare patients/consumers to be active participants<Workplace>[51†]	・Creation of a website with a noticeboard for lifestyle improvement innovations and peer support <Workplace>[51†]
†: original research
